# Supplementary material for: Can incoming United States pediatric interns be entrusted with the essential communication skills of informed consent?
Source: J Educ Eval Health Prof. 2020 Jun 29;17:18. doi: 10.3352/jeehp.2020.17.18 (PMC7403531; doi:10.3352/jeehp.2020.17.18)
Supplement: Supplementary file 1 [file jeehp-17-18-dataset1.xlsx]

## Sheet: Sheet1
Resident	Total	Q1	Q2	Q3	Q4	Q5	Q6	Q7
1	24	4	4	3	3	3	3	4
2	25	4	4	3	4	3	3	4
3	22	4	4	3	3	2	3	3
4	28	4	4	4	4	4	4	4
5	22	3	4	3	3	3	3	3
6	26	4	3	4	4	4	4	3
7	23	3	4	4	3	3	3	3
8	18	2	3	3	3	2	2	3
9	24	4	4	3	3	3	3	4
10	24	4	3	3	4	3	4	3
11	28	4	4	4	4	4	4	4
12	26	4	4	3	4	4	3	4
13	28	4	4	4	4	4	4	4
14	26	4	3	4	4	4	4	3
15	27	4	4	4	4	4	4	3
16	25	4	3	4	4	3	3	4
17	28	4	4	4	4	4	4	4
18	26	4	3	4	3	4	4	4
19	28	4	4	4	4	4	4	4
20	23	4	3	3	3	3	3	4
21	24	4	4	3	3	4	3	3
22	28	4	4	4	4	4	4	4
23	19	2	3	2	3	3	3	3
24	28	4	4	4	4	4	4	4
25	28	4	4	4	4	4	4	4	07-08
26	26	4	4	4	4	2	4	4
27	25	4	4	3	4	3	4	3
28	23	4	4	3	3	3	3	3
29	23	4	3	3	4	3	3	3
30	20	2	3	3	3	3	3	3
31	20	3	3	3	3	2	3	3
32	15	2	2	2	2	1	3	3
33	20	2	3	3	3	3	3	3
34	26	3	4	4	4	3	4	4
35	25	3	4	4	4	2	4	4
36	27	4	4	4	4	4	4	3
37	21	2	3	4	2	2	4	4
38	28	4	4	4	4	4	4	4
39	26	3	4	4	4	3	4	4
40	19	1	3	4	2	2	3	4
41	21	3	3	3	3	3	3	3
42	24	4	4	3	3	4	3	3
43	24	4	3	3	4	4	3	3
44	28	4	4	4	4	4	4	4
45	23	3	3	3	4	4	3	3
46	25	3	4	4	4	2	4	4
47	22	3	3	3	4	3	3	3
48	27	4	4	4	4	3	4	4
49	26	3	3	4	4	4	4	4
50	26	3	4	4	4	3	4	4	08-09
51	28	4	4	4	4	4	4	4
52	25	3	4	4	3	3	4	4
53	15	1	2	2	3	2	2	3
54	27	4	4	4	4	3	4	4
55	24	2	3	4	4	3	4	4
56	26	3	4	4	4	3	4	4
57	28	4	4	4	4	4	4	4
58	28	4	4	4	4	4	4	4
59	28	4	4	4	4	4	4	4
60	28	4	4	4	4	4	4	4
61	23	4	3	3	4	3	3	3
62	24	4	4	3	3	4	3	3
63	27	3	4	4	4	4	4	4
64	27	3	4	4	4	4	4	4
65	27	3	4	4	4	4	4	4
66	23	3	3	2	4	3	4	4
67	21	3	4	3	3	4	3	1
68	27	4	4	4	4	3	4	4
69	26	4	4	4	4	4	3	3
70	12	2	2	1	3	0	2	2
71	27	4	4	4	4	4	3	4
72	25	4	4	3	4	4	3	3
73	28	4	4	4	4	4	4	4
74	24	4	3	3	4	3	3	4
75	28	4	4	4	4	4	4	4
76	21	3	3	2	3	3	3	4
77	19	2	1	3	4	3	3	3
78	28	4	4	4	4	4	4	4
79	28	4	4	4	4	4	4	4
80	24	4	3	3	4	4	3	3
81	17	3	3	2	2	2	2	3
82	23	3	4	4	4	2	3	3
83	28	4	4	4	4	4	4	4	09-10
84	23	3	3	4	4	2	4	3
85	13	2	1	2	2	2	2	2
86	18	2	3	2	2	3	3	3
87	19	2	3	3	2	2	3	4
88	22	2	3	3	3	4	4	3
89	19	2	3	3	2	4	3	2
90	22	2	3	4	3	3	4	3
91	23	3	3	3	3	4	3	4
92	28	4	4	4	4	4	4	4
93	22	3	3	4	3	2	4	3
94	20	2	3	3	3	2	4	3
95	21	3	3	4	3	2	3	3
96	26	4	4	3	4	4	3	4
97	12	2	2	0	2	2	2	2
98	22	3	3	4	3	2	4	3
99	20	4	3	3	4	2	2	2
100	16	1	2	2	2	4	2	3
101	23	3	3	4	3	3	4	3
102	20	3	3	3	3	2	3	3
103	14	2	2	2	2	2	2	2
104	28	4	4	4	4	4	4	4
105	28	4	4	4	4	4	4	4
106	22	3	3	3	3	4	3	3
107	14	2	2	2	2	2	2	2
108	14	2	2	2	2	2	2	2
109	18	2	3	2	2	3	3	3
110	28	4	4	4	4	4	4	4
111	23	3	4	3	4	2	3	4
112	23	3	3	4	3	3	4	3	10-11
113	26	3	4	4	4	3	4	4
114	21	3	3	3	3	3	3	3
115	24	3	4	4	3	3	4	3
116	22	3	3	2	3	4	3	4
117	23	3	3	3	4	3	3	4
118	21	3	4	3	3	2	3	3
119	19	3	4	2	4	2	2	2
120	21	3	3	3	3	3	3	3
121	28	4	4	4	4	4	4	4
122	27	3	4	4	4	4	4	4
123	26	3	4	4	3	4	4	4
124	14	2	2	2	2	2	2	2
125	16	3	3	2	2	2	2	2
126	14	2	2	2	2	2	2	2
127	20	3	3	3	3	3	3	2
128	26	3	4	4	3	4	4	4
129	14	2	2	2	2	2	2	2
130	15	2	2	2	2	2	2	3
131	23	2	3	3	3	4	4	4
132	20	2	3	3	3	3	3	3
133	28	4	4	4	4	4	4	4
134	17	2	2	2	3	4	2	2
135	26	3	4	4	4	3	4	4
136	17	3	3	2	3	2	2	2
137	28	4	4	4	4	4	4	4
138	23	2	3	4	3	3	4	4
139	21	3	3	3	3	3	3	3
140	14	2	2	2	2	2	2	2
141	28	4	4	4	4	4	4	4
142	28	4	4	4	4	4	4	4	11-12
143	23	3	3	3	3	3	4	4
144	28	4	4	4	4	4	4	4
145	22	3	3	3	3	4	3	3
146	26	4	4	4	4	2	4	4
147	19	2	3	3	2	2	3	4
148	28	4	4	4	4	4	4	4
149	28	4	4	4	4	4	4	4
150	26	3	4	4	3	4	4	4
151	28	4	4	4	4	4	4	4
152	28	4	4	4	4	4	4	4
153	28	4	4	4	4	4	4	4
154	14	2	2	2	2	2	2	2
155	28	4	4	4	4	4	4	4
156	22	3	4	4	3	2	3	3
157	28	4	4	4	4	4	4	4
158	18	3	3	3	2	2	3	2
159	27	4	4	4	4	3	4	4
160	14	2	2	2	2	2	2	2
161	28	4	4	4	4	4	4	4
162	22	4	3	3	3	2	4	3
163	21	3	3	3	3	3	3	3
164	21	3	3	3	3	3	3	3
165	21	3	3	3	3	3	3	3
166	27	4	4	4	4	3	4	4
167	26	4	4	4	4	3	3	4
168	22	3	3	3	3	4	3	3
169	25	3	4	4	3	3	4	4
170	26	3	4	4	4	3	4	4
171	18	2	2	3	3	2	3	3
172	28	4	4	4	4	4	4	4
173	24	3	4	4	3	3	3	4	12-13
174	21	3	3	3	3	3	3	3
175	24	3	4	3	4	3	3	4
176	28	4	4	4	4	4	4	4
177	26	3	4	4	3	4	4	4
178	27	4	4	4	4	4	3	4
179	21	3	3	3	3	3	3	3
180	20	2	3	3	3	3	3	3
181	21	3	3	3	3	3	3	3
182	18	3	3	3	3	2	2	2
183	21	3	3	3	3	3	3	3
184	21	3	3	3	3	3	3	3
185	28	4	4	4	4	4	4	4
186	23	3	3	3	4	3	4	3
187	23	3	3	3	3	3	4	4
188	22	2	3	3	3	4	4	3
189	28	4	4	4	4	4	4	4
190	21	3	3	3	3	3	3	3
191	13	1	2	2	1	3	2	2
192	27	3	4	4	4	4	4	4
193	28	4	4	4	4	4	4	4
194	21	3	3	3	3	3	3	3
195	20	2	3	3	2	4	3	3
196	22	3	3	4	3	3	3	3
197	28	4	4	4	4	4	4	4
198	21	3	3	3	3	3	3	3
199	21	3	3	3	3	3	3	3
200	19	2	3	4	2	2	3	3
201	27	4	4	4	4	4	3	4
202	20	2	2	4	2	3	3	4
203	23	2	2	4	3	4	4	4
204	28	4	4	4	4	4	4	4
205	24	2	2	2	3	3	4	4	13-14
206	21	4	4	4	4	4	4	4
207	28	4	4	4	4	4	4	4
208	14	2	2	2	2	2	2	2
209	19	2	2	4	2	3	4	2
210	17	2	3	3	2	2	3	2
211	21	3	3	3	3	3	3	3
212	27	4	4	4	4	3	4	4
213	27	4	4	4	4	3	4	4
214	25	2	3	4	4	4	4	4
215	27	3	4	4	4	4	4	4
216	28	4	4	4	4	4	4	4
217	14	2	2	2	2	2	2	2
218	28	4	4	4	4	4	4	4
219	23	1	4	4	2	4	4	4
220	25	4	4	4	4	2	4	3
221	28	4	4	4	4	4	4	4
222	26	3	4	4	3	4	4	4
223	28	4	4	4	4	4	4	4
224	25	3	4	4	4	3	4	3
225	25	4	4	3	4	3	4	3
226	16	2	2	2	2	2	3	3
227	15	3	2	2	2	1	2	3
228	18	2	2	3	2	3	3	3
229	17	2	2	3	2	2	3	3
230	14	2	2	2	2	2	2	2
231	28	4	4	4	4	4	4	4
232	28	4	4	4	4	4	4	4
233	22	4	3	3	4	2	3	3
234	23	3	3	4	4	3	3	3
235	19	2	3	4	2	2	3	3
236	14	2	2	2	2	2	2	2	14-15
237	22	3	3	3	3	3	4	3
238	21	3	3	3	3	3	3	3
239	14	2	2	2	2	2	2	2
240	14	2	2	2	2	2	2	2
241	23	4	3	3	4	3	3	3
242	13	2	2	1	2	2	2	2
243	21	3	3	3	3	3	3	3
244	20	2	3	3	3	3	3	3
245	21	3	3	3	3	3	3	3
246	21	3	3	3	3	3	3	3
247	14	2	2	2	2	2	2	2
248	22	3	4	3	3	3	3	3
249	12	2	2	2	2	0	2	2
250	14	2	2	2	2	2	2	2
251	18	2	3	3	2	3	2	3
252	15	2	2	2	2	3	2	2
253	13	2	2	2	2	2	2	1
254	13	2	2	2	2	1	2	2
255	14	2	2	2	2	2	2	2
256	19	2	3	3	3	3	3	2
257	14	2	2	2	2	2	2	2
258	13	1	2	2	2	2	2	2
259	15	3	2	2	2	2	2	2
260	14	2	2	2	2	2	2	2
261	14	2	2	2	2	2	2	2
262	28	4	4	4	4	4	4	4
263	22	3	4	3	3	3	3	3
264	14	2	2	2	2	2	2	2
265	18	3	3	3	3	2	2	2
266	19	2	3	3	3	3	2	3
267	12	1	2	2	2	2	2	1
268	19	3	3	3	3	1	3	3
269	20	3	3	3	3	2	3	3	15-16
270	15	2	2	2	2	2	3	2
271	13	1	2	2	2	2	2	2
272	16	2	2	2	2	3	3	2
273	23	3	3	3	3	4	4	3
274	16	2	3	2	2	2	2	3
275	18	3	3	2	3	2	2	3
276	15	2	2	2	2	2	2	3
277	14	2	2	2	2	2	2	2
278	15	2	2	2	2	3	2	2
279	28	4	4	4	4	4	4	4
280	14	2	2	2	2	2	2	2
281	14	2	2	2	2	2	2	2
282	14	2	2	2	2	2	2	2
283	23	3	3	3	3	4	4	3
284	17	2	3	2	2	3	2	3
285	13	2	2	2	2	1	2	2
286	14	2	2	2	2	2	2	2
287	18	3	3	3	2	2	2	3
288	28	4	4	4	4	4	4	4
289	21	3	3	3	3	3	3	3
290	22	3	3	3	3	4	3	3
291	22	3	4	3	3	3	3	3
292	22	3	3	3	3	3	4	3
293	23	3	3	3	4	3	4	3
294	21	3	3	3	4	2	3	3
295	23	3	3	3	4	3	4	3
296	13	1	2	2	2	2	2	2
297	13	1	2	2	2	2	2	2
298	21	4	4	2	4	3	2	2
299	14	2	2	2	2	2	2	2
300	28	4	4	4	4	4	4	4
301	21	3	3	3	3	3	3	3
302	15	2	2	3	2	2	2	2
303	21	3	3	3	3	3	3	3
304	25	3	4	3	4	3	4	4
305	24	3	4	3	4	3	4	3	16-17
306	16	3	2	2	3	2	2	2
307	14	2	2	2	2	2	2	2
308	28	4	4	4	4	4	4	4
309	16	2	2	2	2	3	3	2
310	28	4	4	4	4	4	4	4
311	14	2	2	2	2	2	2	2
312	18	2	3	3	3	2	3	2
313	20	3	3	3	3	2	3	3
314	14	1	2	3	3	0	3	2
315	28	4	4	4	4	4	4	4
316	28	4	4	4	4	4	4	4
317	28	4	4	4	4	4	4	4
318	17	2	2	3	2	3	3	2
319	16	2	2	2	3	2	3	2
320	15	2	2	2	2	2	2	3
321	18	3	2	2	3	2	3	3
322	28	4	4	4	4	4	4	4
323	13	2	2	2	2	2	2	1
324	28	4	4	4	4	4	4	4
325	22	4	3	3	4	2	3	3
326	20	4	3	1	4	3	2	3
327	28	4	4	4	4	4	4	4
328	17	3	2	2	2	2	3	3
329	28	4	4	4	4	4	4	4
330	15	2	2	2	2	2	2	3
331	18	2	3	3	3	2	2	3
332	28	4	4	4	4	4	4	4
333	19	3	3	3	3	3	2	2
334	28	4	4	4	4	4	4	4
335	16	2	3	3	2	2	3	1
336	14	2	2	2	2	2	2	2	17-18
337	20	3	3	2	3	3	3	3
338	17	3	2	2	3	3	2	2
339	28	4	4	4	4	4	4	4
340	20	2	3	3	3	3	3	3
341	28	4	4	4	4	4	4	4
342	14	3	3	0	2	2	2	2
343	28	4	4	4	4	4	4	4
344	19	2	3	3	3	4	3	1
345	18	3	2	3	3	3	2	2
346	18	3	3	2	3	2	3	2
347	28	4	4	4	4	4	4	4
348	19	3	3	2	3	3	3	2
349	16	2	2	2	2	3	3	2
350	19	3	3	2	3	2	3	3
351	14	2	2	2	2	2	2	2
352	18	2	3	3	2	3	3	2
353	15	2	3	2	2	2	2	2
354	18	3	3	2	3	2	2	3
355	15	2	2	2	2	2	3	2
356	14	2	3	1	2	2	1	3
357	17	2	2	3	3	2	3	2
358	16	2	2	2	3	2	3	2
359	16	3	3	2	2	2	2	2
360	22	3	3	3	3	3	4	3
361	20	3	3	2	3	3	3	3
362	19	2	3	3	2	3	3	3
363	21	3	4	2	3	2	4	3
364	16	1	3	3	2	3	2	2
365	23	4	3	3	3	4	3	3
366	15	2	2	2	2	3	2	2
367	18	3	3	3	3	2	2	2
368	27	3	4	4	4	4	4	4
369	10	2	2	0	2	2	0	2
370	20	2	4	3	3	3	3	2
371	28	4	4	4	4	4	4	4
372	18	2	3	3	2	3	3	2	18-19
